# Supplementary material for: SARS-CoV-2 Viral Load Is Correlated With the Disease Severity and Mortality in Patients With Cancer
Source: Front Oncol. 2021 Aug 18;11:715794. doi: 10.3389/fonc.2021.715794 (PMC8416515; doi:10.3389/fonc.2021.715794)
Supplement: Supplementary file 4 [file DataSheet_1.zip]

Archive with 8 entries (8 files):
- Supplementary Table 1.DOCX
- Supplementary Table 2.DOCX
- Supplementary Table 3.DOCX
- Supplementary Table 4.DOCX
- Supplementary Table 5.DOCX
- Supplementary Table 6.DOCX
- Supplementary Table 7.DOCX
- Supplementary Table 8.DOCX
